# Supplementary material for: EBV and MSI Status in Gastric Cancer: Does It Matter?
Source: Cancers (Basel). 2022 Dec 22;15(1):74. doi: 10.3390/cancers15010074 (PMC9817503; doi:10.3390/cancers15010074)
Supplement: Supplementary file 1 [file cancers-15-00074-s001.zip]

Archive with 1 entries (1 files):
- cancers-2085368-supplementary.pdf
